# Supplementary material for: Ecological stoichiometric characteristics of the straw-soil-microbial system in the straw checkerboard barriers across different laying years
Source: PeerJ. 2026 Jul 30;14:e21569. doi: 10.7717/peerj.21569 (PMC13429105; doi:10.7717/peerj.21569)
Supplement: Supplemental Information 2 [file peerj-14-21569-s002.xlsx]

## Sheet: straw
	Straw carbon（g kg-1）	Straw nitrogen（g kg-1）	Straw phosphorus（g kg-1）	Straw C:N	Straw C:P	Straw N:P
CK_1	354.844	3.49219	7.01.99785625991571	101.611	50.5477	0.497464
CK_2	408.75	3.86481	7.1469	105.762	57.1927	0.540767
CK_3	294.483	3.57527	6.32633	82.3665	46.5488	0.565142
CK_4	353.063	4.17271	6.99454	84.6125	50.477	0.596567
CK_5	341.226	3.45187	6.35031	98.8524	53.7337	0.543575
SY1_1	356.812	4.86366	6.63328	73.363	53.7913	0.73322
SY1_2	341.865	4.40434	5.81108	72.3979	54.8719	0.75792
SY1_3	365.166	4.14237	7.58067	88.1539	48.1706	0.546438
SY1_4	316.933	3.78545	6.44774	83.7241	49.1542	0.587097
SY1_5	361.324	3.91312	5.65408	92.3363	63.9049	0.692088
SY2_1	377.955	4.74648	2.8562	79.6284	132.328	1.66181
SY2_2	339.6	3.89571	3.3951	87.1728	100.026	1.14745
SY2_3	330.185	4.68585	3.60381	70.4643	91.621	1.30025
SY2_4	314.426	4.05904	2.81343	77.4631	111.759	1.44274
SY2_5	376.327	4.25744	3.05822	88.3927	123.054	1.39213
SY5_1	323.609	4.78442	2.76252	90.2824	117.143	1.29752
SY5_2	325.414	4.61672	3.38566	79.6273	96.1154	1.20707
SY5_3	294.671	3.99795	2.0973	79.47	140.5	1.76796
SY5_4	283.317	4.51065	2.21359	71.714	127.99	1.78473
SY5_5	295.067	4.26546	4.45844	69.1758	66.1816	0.956717
SY10_1	255.045	4.3093	1.27756	59.1847	199.633	3.37306
SY10_2	256.475	4.77671	1.27921	53.693	200.495	3.7341
SY10_3	289.014	5.19753	2.50854	55.6061	115.212	2.07194
SY10_4	278.605	5.88953	2.54072	47.3051	109.656	2.31806
SY10_5	243.532	5.43089	1.72203	44.842	141.422	3.15377
SY24_1	189.124	6.10546	0.877517	30.9762	215.521	6.95765
SY24_2	203.189	5.2622	0.915441	38.6129	221.958	5.74827
SY24_3	201.792	5.54966	0.994553	36.3612	202.898	5.58005
SY24_4	205.698	5.16648	0.97387	39.8139	211.217	5.30511
SY24_5	223.779	5.25604	0.814564	42.5756	274.723	6.45258

## Sheet: soil (0-20 cm layer)
	Total carbon（g kg-1）	Total nitrogen（g kg-1）	Total phosphorus（g kg-1）	Soil C:N	Soil C:P	Soil N:P
CK_1	0.742861	0.077812	0.295777	9.54688	2.51156	0.263076
CK_2	0.921317	0.085036	0.288536	10.8344	3.19308	0.294716
CK_3	0.88139	0.077224	0.308518	11.4134	2.85685	0.250307
CK_4	0.826258	0.082488	0.279485	10.0167	2.95636	0.295143
CK_5	0.667419	0.077336	0.297652	8.63012	2.24228	0.25982
SY1_1	0.794153	0.073696	0.27612	10.7761	2.87612	0.266899
SY1_2	0.734182	0.072772	0.239468	10.0888	3.06588	0.30389
SY1_3	0.91257	0.068516	0.309082	13.3191	2.95252	0.221676
SY1_4	0.791263	0.066948	0.263131	11.8191	3.00711	0.254429
SY1_5	0.855604	0.06762	0.2931	12.6531	2.91916	0.230706
SY2_1	0.825194	0.083552	0.244476	9.87642	3.37536	0.341759
SY2_2	0.695861	0.086268	0.231942	8.06627	3.00015	0.371937
SY2_3	0.76662	0.083804	0.214403	9.14777	3.5756	0.390871
SY2_4	0.802401	0.093268	0.293935	8.60318	2.72986	0.317308
SY2_5	0.762441	0.10542	0.20663	7.23242	3.68988	0.510187
SY5_1	0.727112	0.101668	0.326086	7.15183	2.22981	0.311782
SY5_2	0.708183	0.091672	0.270493	7.72518	2.61812	0.338907
SY5_3	0.668375	0.102256	0.300698	6.5363	2.22275	0.340062
SY5_4	0.5062	0.108416	0.246656	4.66906	2.05225	0.439543
SY5_5	0.533765	0.107447	0.321231	4.96769	1.66162	0.334486
SY10_1	0.996047	0.077308	0.206009	12.8841	4.83496	0.375264
SY10_2	0.826521	0.0938448	0.235653	8.80732	3.50736	0.398233
SY10_3	0.953031	0.08148	0.223112	11.6965	4.27154	0.365198
SY10_4	0.997479	0.101388	0.261957	9.83823	3.80779	0.38704
SY10_5	0.965517	0.090412	0.198157	10.6791	4.87249	0.456264
SY24_1	0.853608	0.08876	0.298781	9.61704	2.85697	0.297074
SY24_2	0.839188	0.085428	0.293864	9.82333	2.8557	0.290706
SY24_3	0.728995	0.081732	0.317995	8.91933	2.29247	0.257023
SY24_4	0.827765	0.08064	0.289722	10.2649	2.8571	0.278336
SY24_5	0.831848	0.084392	0.310157	9.85695	2.68202	0.272094

## Sheet: soil (20-30 cm layer)
	Total carbon（g kg-1）	Total nitrogen（g kg-1）	Total phosphorus（g kg-1）	Soil C:N	Soil C:P	Soil N:P
CK_1	0.635045	0.072492	0.244658	8.76021	2.59564	0.296299
CK_2	0.503839	0.117863	0.303141	4.27478	1.66206	0.388806
CK_3	0.518632	0.106624	0.295776	4.86412	1.75346	0.360489
CK_4	0.592893	0.092988	0.266941	6.37602	2.22107	0.348347
CK_5	0.63914	0.088284	0.195125	7.23959	3.27554	0.452448
SY1_1	0.638426	0.088368	0.220337	7.22463	2.8975	0.401059
SY1_2	0.651663	0.0951664	0.260838	6.84762	2.49834	0.364848
SY1_3	0.567349	0.097832	0.27379	5.79921	2.0722	0.357325
SY1_4	0.684985	0.09884	0.27977	6.93024	2.44839	0.35329
SY1_5	0.660969	0.088984	0.267887	7.42795	2.46734	0.33217
SY2_1	0.740502	0.093772	0.285227	7.89683	2.59618	0.328762
SY2_2	0.642985	0.074704	0.233077	8.6071	2.75869	0.320513
SY2_3	0.774818	0.092428	0.265233	8.38294	2.92128	0.348479
SY2_4	0.69371	0.073528	0.259784	9.43463	2.67033	0.283035
SY2_5	0.641478	0.095396	0.284454	6.72437	2.25512	0.335365
SY5_1	0.727524	0.088088	0.285256	8.25906	2.55042	0.308803
SY5_2	0.818076	0.084224	0.288732	9.71309	2.83334	0.291703
SY5_3	0.661523	0.095564	0.227226	6.9223	2.91131	0.420569
SY5_4	0.791353	0.0902096	0.282458	8.77238	2.80167	0.319374
SY5_5	0.646576	0.093464	0.245596	6.91792	2.63269	0.38056
SY10_1	0.62876	0.081592	0.269094	7.70615	2.33658	0.30321
SY10_2	0.704975	0.086604	0.211818	8.14022	3.32822	0.408861
SY10_3	0.831613	0.0777	0.257859	10.7029	3.22506	0.301327
SY10_4	0.880554	0.080808	0.267592	10.8969	3.29066	0.301982
SY10_5	0.837989	0.07448	0.251764	11.2512	3.32847	0.295833
SY24_1	0.754967	0.07686	0.238246	9.82262	3.16885	0.322607
SY24_2	0.907003	0.078736	0.271376	11.5196	3.34224	0.290136
SY24_3	0.814715	0.071652	0.244117	11.3704	3.3374	0.293515
SY24_4	0.992692	0.0875448	0.289985	11.3392	3.42325	0.301894
SY24_5	0.818797	0.092512	0.214027	8.85072	3.82568	0.432245

## Sheet: soil MB (0-20 cm layer)
	Soil microbial biomass C (mg kg-1)	Soil microbial biomass N (mg kg-1)	Soil microbial biomass P (mg kg-1)	Soil microbial biomass C:N	Soil microbial biomass C:P	Soil microbial biomass N:P
CK_1	10.5386	0.978101	5.02197	10.7745	2.09849	0.194764
CK_2	9.26385	0.576523	6.27746	16.0685	1.47573	0.0918401
CK_3	10.5068	0.556643	3.13873	18.8754	3.34748	0.177346
CK_4	9.66672	0.994005	3.92341	9.72503	2.46385	0.253352
CK_5	10.3546	1.21269	4.7081	8.53858	2.19932	0.257575
SY1_1	11.824	1.00394	11.7702	11.7775	1.00457	0.0852952
SY1_2	13.7662	1.05365	18.8324	13.0653	0.730987	0.0559486
SY1_3	14.0476	0.606343	10.7081	23.1677	1.31187	0.0566247
SY1_4	10.489	1.0616	11.4564	9.8804	0.915561	0.0926644
SY1_5	17.8525	0.576523	19.6171	30.9658	0.910047	0.0293888
SY2_1	13.8543	1.70969	8.47458	8.10338	1.6348	0.201743
SY2_2	11.5	1.63206	8.63151	7.0463	1.33233	0.189082
SY2_3	7.75695	1.90849	4.7081	4.06444	1.64758	0.405363
SY2_4	11.5849	1.63017	9.4162	7.10659	1.23032	0.173124
SY2_5	17.3225	1.03377	7.84683	16.7567	2.20758	0.131743
SY5_1	7.66014	0.825024	5.49278	9.28474	1.39458	0.150202
SY5_2	14.1	0.827422	4.7081	17.0409	2.99484	0.175744
SY5_3	12.7919	0.705743	5.49278	18.1254	2.32885	0.128486
SY5_4	9.74681	0.675923	9.4162	14.42	1.03511	0.0717831
SY5_5	7.45807	1.06756	5.33584	6.98608	1.39773	0.200074
SY10_1	6.84031	0.902556	7.06215	7.57881	0.968587	0.127802
SY10_2	10.9204	0.526823	10.6717	20.7289	1.02331	0.0493664
SY10_3	9.48702	1.18287	9.4162	8.02037	1.00752	0.12562
SY10_4	13.8543	0.825024	3.13873	16.7925	4.41397	0.262853
SY10_5	7.44335	0.417482	10.3396	17.8292	0.719887	0.040377
SY24_1	9.50976	1.77927	9.10232	5.34476	1.04476	0.195474
SY24_2	13.9936	1.55065	7.06215	9.02438	1.9815	0.219572
SY24_3	15.1686	1.37968	14.4783	10.9943	1.04767	0.0952926
SY24_4	9.57855	0.626223	14.1243	15.2957	0.678161	0.0443366
SY24_5	17.4798	0.546703	6.27746	31.9732	2.78454	0.0870897

## Sheet: soil MB (20-30 cm layer)
	Soil microbial biomass C (mg kg-1)	Soil microbial biomass N (mg kg-1)	Soil microbial biomass P (mg kg-1)	Soil microbial biomass C:N	Soil microbial biomass C:P	Soil microbial biomass N:P
CK_1	16.0235	0.546703	7.84683	29.3094	2.04204	0.0696718
CK_2	15.3308	0.626043	5.49278	24.4884	2.79108	0.113976
CK_3	16.6688	0.566583	6.12053	29.4199	2.72342	0.0925709
CK_4	10.9066	0.596403	7.06215	18.2873	1.54437	0.0844507
CK_5	14.4477	0.506943	6.27746	28.4996	2.30151	0.0807559
SY1_1	8.44812	1.41938	9.4162	5.95199	0.89719	0.150738
SY1_2	9.10615	1.42143	9.92341	6.40635	0.917643	0.14324
SY1_3	11.5452	1.92837	15.6937	5.98703	0.735661	0.122876
SY1_4	8.24588	1.05554	10.2009	7.812	0.80835	0.103475
SY1_5	8.23152	1.75759	15.3798	4.68341	0.535216	0.114279
SY2_1	15.4943	0.844904	5.49278	18.3385	2.82084	0.153821
SY2_2	16.4723	0.957242	6.12053	17.2081	2.69133	0.156399
SY2_3	11.1737	1.23856	6.27746	9.02148	1.77996	0.197303
SY2_4	12.9371	1.04371	3.92341	12.3954	3.29742	0.26602
SY2_5	15.3958	1.30215	3.13873	11.8234	4.9051	0.414864
SY5_1	9.7986	1.16299	7.06215	8.42538	1.38748	0.164679
SY5_2	9.51834	0.715684	10.9856	13.2996	0.866441	0.0651476
SY5_3	11.5009	0.85882	9.4162	13.3915	1.22139	0.0912067
SY5_4	11.072	0.685863	6.27746	16.1432	1.76377	0.109258
SY5_5	10.126	1.30215	9.4162	7.77643	1.07539	0.138288
SY10_1	15.8206	1.56059	8.26303	10.1376	1.91462	0.188864
SY10_2	12.0334	1.70928	6.15756	7.04003	1.95425	0.277591
SY10_3	10.4562	1.43137	5.49278	7.30507	1.90363	0.260591
SY10_4	13.0466	0.737962	6.92341	17.6792	1.88442	0.106589
SY10_5	15.1247	0.686043	5.85405	22.0462	2.58362	0.117191
SY24_1	9.86259	1.54071	4.56937	6.40134	2.15842	0.337182
SY24_2	10.8254	1.68981	5.49278	6.40629	1.97084	0.307642
SY24_3	16.8893	3.81698	3.92341	4.42478	4.30474	0.972872
SY24_4	15.1845	3.85078	4.55116	3.94324	3.33641	0.846108
SY24_5	11.7535	2.53661	3.13873	4.63354	3.74466	0.808163
